# Supplementary material for: iFeatureOmega: an integrative platform for engineering, visualization and analysis of features from molecular sequences, structural and ligand data sets
Source: Nucleic Acids Res. 2022 May 7;50(W1):W434–47. doi: 10.1093/nar/gkac351 (PMC9252729; doi:10.1093/nar/gkac351)
Supplement: gkac351_Supplemental_Files [file gkac351_supplemental_files.zip]

Archive with 2 entries (2 files):
- iFeatureOmega_supplementary file_FINAL.docx
- iFeatureOmega_UserManual_R2_CL.docx
